# Supplementary material for: Enhanced Mechanical and Thermal Properties of Epoxy Resins Through Hard–Soft Biphasic Synergistic Toughening with Modified POSS/Polysulfide Rubber
Source: Polymers (Basel). 2026 Jan 9;18(2):184. doi: 10.3390/polym18020184 (PMC12845993; doi:10.3390/polym18020184)
Supplement: Supplementary file 1 [file polymers-18-00184-s001.zip]

Archive with 1 entries (1 files):
- polymers-4062222-SI.pdf
